# Supplementary material for: Trends and Geographic Variabilities in Benzodiazepines Prescription in Primary Care to Older Adults: A 3-Year Population-Based Ecological Study in Portugal
Source: Healthcare (Basel). 2022 Jul 19;10(7):1342. doi: 10.3390/healthcare10071342 (PMC9324858; doi:10.3390/healthcare10071342)
Supplement: Supplementary file 1 [file healthcare-10-01342-s001.zip]

Archive with 2 entries (2 files):
- Supplementary Material RECORD - Table.pdf
- Supplementary Material.pdf
